# Supplementary material for: Clinicopathologic and genomic characterizations of brain metastases using a comprehensive genomic panel
Source: Front Med (Lausanne). 2022 Nov 24;9:947456. doi: 10.3389/fmed.2022.947456 (PMC9729258; doi:10.3389/fmed.2022.947456)
Supplement: Supplementary file 1 [file Table_1.xlsx]

## Sheet: All
SN	Primary Site	Primary Dx	Age	Gender	Age at primary	Age at brain metastasis	Age of Death	Anti-HER2 treatment prior to brain metastasis	Chemotherapy prior to brain metastasis	Number of systemic treatment regimens prior to brain metastasis	Smoking history	Grade of primary	Stage of primary (high: 3 and above/Low: 2 and below)	Nodal Involvement	Other site metastasis	Number of Brain Lesions	Date of primary tumor diagnosis- suggested with edits	Date of primary tumor diagnosis	Date of brain metastasis diagnosis-suggested with edits	Date of brain metastasis diagnosis	Last follow up
1	Thyroid	PTC	79	Male	77	79	alive	NA	None	Sorafinib	None	NA	High	None	Yes	Single	03/19/2018	2018-03-19	10/20/2019	2019-10-20	2019-11-02
2	Pancreas	NEC, large cell	41	Male	40	40	alive	NA	None	Received 6 cycles of cisplatin/etoposide.	Yes	NA	High	Yes	None	Single	2019-07-07	2019-07-07	2019-07-03	2019-03-07	2020-10-08
3	Neck	SCC, keratinizing	48	Male	35	48	48	NA	Yes	Started on nivolumab on 11 March 2019, completed 4 cycles	None	NA	unknown	None	Yes	Single	08/30/2006	2006-08-30	05/28/2019	2019-05-28	2019-07-02
4	Neck	Synovial Sarcoma	27	Male	24	26	alive	NA	Yes	4 lines of treatment including Doxorubicin, Ifsofamide ,Pazopanib and Gemcitabine /Docetaxel.	None	NA	Low	None	Yes	Single	2017-01-10	2017-10-01	10/31/2019	2019-10-31	2019-12-31
5	Breast	IDC	41	Male	36	41	alive	yes	Yes	Her2 Treatment	None	High	High	Yes	Yes	Single	2014-12-05	2014-05-12	2019-04-04	2019-04-04	2020-07-05
6	Breast	IDC	42	Female	38	39	alive	none	Yes	3 cycles of FEC (Fluorouracil, epirubicin, cyclophosphamide and docetaxel ) followed by 12 weeks of Taxol.	None	High	Low	Yes	Yes	Single	05/24/2017	2017-05-24	2018-07-01	2018-01-07	2018-01-07
7	Breast	IDC	55	Female	52	54	55	yes	Yes	6 cycles of xeloda ,and lapatinib, 9 cycles of TDM1 (TRASTUZUMAB-EMTANSINE) , pertuzumab	None	High	High	None	Yes	Single	10/31/2017	2017-10-31	2019-10-08	2019-08-10	2019-12-01
8	Breast	IDC	60	Female	56	59	alive	yes	Yes	3 cycles of FAC , followed by 3 cycles of docetaxel, 8 cycles of Taxol/Gemzar , 17 cycles of Herceptin , tamoxifen 8 cycles of Taxol/Gemzar	None	High	Low	None	Yes	Single	06/23/2014	2014-06-23	09/24/2019	2019-09-24	2020-09-15
9	Peritoneum	ASPS	36	Female	28	36	38	NA	Yes	6 cycles of single agent Adriamycin chemotherapy	None	NA	unknown	None	Yes	Single	2010-09-05	2010-05-09	06/28/2018	2018-06-28	2020-07-15
10	Breast	IDC	50	Female	45	45	alive	none	None	Tamoxifen for 1 year , femara, 6 cycles of Xeloda	None	High	High	None	Yes	Single	2015-07-04	2015-04-07	03/14/2016	2016-03-14	2020-06-24
11	Kidney	CC RCC	58	Female	55	57	alive	NA	Yes	chemotherapy (bevacizumab) for 1 year ,Nivolumab , and sunitinib.	None	High	High	Yes	Yes	Single	12/30/2015	12/30/2015	05/17/2018	2018-05-17	2019-11-15
12	Breast	IDC	34	Female	31	33	alive	yes	Yes	8 cycles of Taxotere a, Capecitabine (Xeloda) , 36 cycles of Herceptin , Tamoxifen and pertuzumab	None	High	Low	None	Yes	Single	2015-12-01	2015-01-12	07/18/2018	2018-07-18	2020-11-11
13	Colon	CRC	47	Female	47	47	alive	NA	Yes	The 1st cycle was Xelox and the 2nd cycle Avastin was added.	None	High	High	None	Yes	Single	2012-05-12	2012-12-05	11/25/2012	2012-11-25	2013-04-10
14	Stomach	Gastric Adenocarcinoma	61	Male	59	61	61	NA	Yes	He received neoadjuvant chemotherapy (ECX) 6 cycles	Yes	High	High	Yes	Yes	Single	08/27/2015	2015-08-27	2018-06-02	2018-02-06	2018-03-11
15	Breast	IDC	35	Female	34	35	alive	none	Yes	6 cycles of chemotherapy, first 3 cycles of EC regimen, then she received 3 cycles of Taxotere	None	High	Low	None	Yes	Single	03/16/2017	2017-03-16	04/18/2018	2018-04-18	2018-10-07
16	Hip	Osteosarcoma	26	Male	25	26	alive	NA	Yes	Recieved 6 sessions of chemotherapy (Adriamycin and Platinol)	None	High	High	None	Yes	Single	05/21/2017	2017-05-21	11/14/2018	2018-11-14	2019-08-29
17	Breast	IDC	36	Female	34	35	37	yes	Yes	Adjuvant chemotherapy EC x3 Docetaxel , Tamoxifen, Herceptin and adjuvant XRT	None	High	Low	Yes	Yes	Single	2016-12-10	2016-10-12	04/30/2018	2018-04-30	2019-05-30
18	Colon	CRC	63	Male	58	61	alive	NA	Yes	preoperative chemotherapy with FOLFOX 1	None	Low	Low	None	None	Single	05/19/2014	2014-05-19		unknown	2018-05-30
19	Colon	CRC	47	Female	45	47	alive	NA	Yes	7 cycles of XELOX chemotherapy (capecitabine and oxaliplatin ).	None	Low	High	Yes	Yes	Single	2016-11-08	2016-08-11	05/14/2017	2017-05-14	2018-05-17
20	Breast	IDC	42	Female	38	42	alive	yes	Yes	She received adjuvant chemotherapy in form FEC followed by of Herceptin, tamoxifen, docetaxel , adjuvant RTX .	None	Low	Low	Yes	Yes	Single	2014-09-04	2014-04-09	09/13/2017	2017-09-13	2019-05-27
21	Breast	IDC	36	Female	30	34	alive	yes	Yes	3 cycles of FEC combination followed by three cycles of Taxotere , 3 cycle Navelbine. + Herceptin.	None	High	Low	Yes	Yes	Single	2013-01-12	2013-12-01	2016-05-09	2016-09-05	2017-10-07
22	Breast	IDC	48	Female	42	46	alive	none	Yes	3 cycles of FEC; followed by 3 cycles of Taxotere, Radiation therapy and tamoxifen	None	High	Low	Yes	Yes	Single	03/16/2014	2014-03-16	2019-11-07	2019-07-11	2020-11-11
23	Thyroid	PTC	61	Female	37	59	alive	NA	None	Status post 4 sessions of RAI (last one in 2009) And pallative radiation therapy.	None	unknown	unknown	None	Yes	Single	06/18/2005	2005-06-18	2017-11-07	2017-07-11	2019-07-09
24	Colon	CRC	50	Male	45	46	alive	NA	Yes	Concurrent radiation and weekly carboplatin and Taxol	Yes	Low	High	None	None	Single	2015-12-05	2015-05-12	07/31/2016	2016-07-31	2020-09-15
25	Colon	CRC	54	Female	50	53	unknown	NA	Yes	24 doses of FOLFIRI	None	Low	unknown	Yes	Yes	Single	01/30/2018	01/30/2018	2020-05-07	2020-07-05	unknown
26	Breast	IDC	35	Female	30	31	unknown	none	Yes	NAC x4 and Taxoter x2 —> then adujvent taxoter x2, radiation 25 cycles, and tamoxifen	None	Low	High	Yes	Yes	Single	2017-03-01	2017-01-03	05/29/2018	29/05/2018	17/11/2020
27	Breast	IDC	39	Female	33	34	35	none	Yes	NAC FEC 4 cycles then taxotere carbo 4 cycles —> adjuvent radiotherapy	None	High	Low	None	Yes	Single	2014-11-02	2014-02-11	01/14/2016	2016-01-14	2016-12-24
28	Breast	IDC	35	Female	32	34	35	yes	Yes	Herceptin and pertuzumab	None	Low	unknown	Yes	Yes	Single	2014-01-10	2014-10-01	12/29/2016	2016-12-29	2018-05-30
29	Colon	CRC	63	Male	54	57	unknown	NA	Yes	FLOFIRI + Avastin 3 cycles, xeloda 8 cycles	None	Low	unknown	None	Yes	Single	2012-11-03	2012-03-11	08/27/2014	27/08/2014	2020-12-08
30	Tongue	SCC, non-keratinizing	71	Male	62	64	unknown	NA	unknown	unknown	None	unknown	unknown	None	Yes	Single	2012-01-11	2012-11-01	2014-04-09	2014-09-04	2014-09-20
31	Peritoneum	Gangioneuroma	11	Female	3	4	5	NA	None	Chemoradiation	None	unknown	unknown	Yes	Yes	Single	12/16/2012	12/16/2012	2014-02-17	17/02/2014	2015-06-24
32	Peritoneum	Leiomyosarcoma	57	Male	53	53	Lost to follow up	NA	Yes	Chemotherapy (ge,citabine/docetaxel), then radiotherapy	None	high	unknown	None	Yes	Single	2017-02-08	2017-08-02	2017-10-11	2017-11-10	2018-05-23
33	Breast	ILC	43	Female	40	42	43	yes	Yes	Neoadjuvent chemo (FEC x4) followed by docetaxel, trastuzumab, and pertuzumab x4; Adjuvent (14 cycles)	None	Low	unknown	Yes	None	Single	01/21/2016	21/01/2016	2017-05-01	2017-01-05	2018-08-19
34	Breast	IDC	59	Female	57	57	unknown	yes	Yes	Chemo, radio, herceptin	None	Low	unknown	Yes	Yes	Single	04/13/2019	13/04/2019	04/17/2019	17/04/2019	2020-06-02
35	Lymph Node	Burkitt Lymphoma	30	Female	26	27	27	NA	Yes	Chemo (RCHOP)	None	unknown	unknown	Yes	Yes	Single	06/28/2017	28/06/2017	03/14/2018	14/03/2018	29/4/2018
36	Breast	ILC	48	Female	34	40	unknown	NA	unknown	unknown	None	unknown	unknown	None	None	Single	2010-12-05	2010-05-12	10/29/2013	29/10/2013	unknown
37	Colon	CRC	53	Male	52	52	unknown	NA	Yes	Neoadjuvent chemo	None	Low	High	None	None	Single	01/16/2020	16/01/2020	01/15/2020	15/01/2020	2021-03-02
38	Colon	CRC	60	Female	60	60	60	NA	Yes	1 cycle of panitumumab	None	Low	High	None	None	Single	09/13/2018	13/09/2018	2018-11-12	2018-12-11	2019-02-07
39	Hip	Osteosarcoma	30	Male	23	27	unknown	NA	Yes	Chemo, then radio following brain mets	None	unknown	unknown	None	Yes	Single	2014-04-09	2014-09-04	2018-04-01	2018-01-04	2021-03-07
40	Neck	SCC, non-keratinizing	74	Male	71	73	unknown	NA	Yes	Chemo and radiotherapy	None	unknown	unknown	None	Yes	Single	03/20/2018	20/03/2018	01/19/2020	19/01/2020	2020-12-09
41	Breast	IDC	65	Female	61	62	unknown	yes	Yes	Herceptin and femara, then fazlodex, herceptin and lapatinib, then paliative radiotherapy to breast	None	Low	unknown	Yes	Yes	Single	2017-07-05	2017-05-07	2018-06-06	2018-06-06	2021-03-01
42	Breast	IDC	49	Female	46	48	unknown	yes	Yes	Neoadjuvent, surgery, herceptin for 1 year, then radiation following brain mets resection	None	high	unknown	Yes	None	Single	07/25/2018	25/07/2018	2019-11-10	2019-10-11	2021-03-20
43	Skin	Melanoma	55	Male	44	44	Alive	NA	None	NA	None	unknown	unknown	None	None	Single	unknown	unknown	2015-04-07	2015-07-04	2015-08-22
44	Thyroid	Anaplastic Thyroid Carcinoma	67	Female	62	61	unknown	NA	None	None	None	unknown	High	Yes	None	Multiple	12/30/2015	2015-12-30	2015-09-02	2015-02-09	2017-03-16
45	Thyroid	Poorly differentiated thyroid carcinoma	83	Male	80	80	Alive	NA	None	NA	None	high	High	None	Yes	Single	11/19/2013	19/11/2013	2014-01-05	2014-05-01	2015-02-02
46	Breast	IDC	50	Female	43	46	50	none	Yes	NA	None	Low	unknown	None	None	Single	07/19/2010	19/07/2010	2013-09-03	2013-03-09	2017-12-28
47	Breast	IDC	45	Female	37	38	Alive	none	None	NA	None	high	unknown	Yes	None	Single	07/24/2012	24/07/2012	08/26/2013	26/08/2013	2014-01-12
48	Breast	IDC	46	Female	40	41	unknown	yes	Yes	Two	None	high	unknown	Yes	Yes	Single	2010-05-08	2010-08-05	2011-05-01	2011-01-05	2012-01-01
49	Colon	CRC	49	Male	43	43	unknown	NA	Yes	One	None	unknown	unknown	None	Yes	Single	09/29/2010	29/09/2010	11/20/2010	20/11/2010	2012-01-01
50	Tongue	SCC, non-keratinizing	57	Male	57	59	Alive	NA	Yes	One	None	High	Low	Yes	Yes	Single	03/18/2019	2019-03-18	2020-01-06	2020-06-01	2020-12-31

## Sheet: Breast only
SN	Primary Site	Primary Dx	Age	Gender	Age at primary	Age at brain metastasis	Age of Death	Anti-HER2 treatment prior to brain metastasis	Chemotherapy prior to brain metastasis	Number of systemic treatment regimens prior to brain metastasis	Smoking history	Grade of primary	Stage of primary (high: 3 and above/Low: 2 and below)	Nodal Involvement	Other site metastasis	Number of Brain Lesions	Date of primary tumor diagnosis	Date of brain metastasis diagnosis	Last follow up
5	Breast	IDC	41	Male	36	41	alive	yes	Yes	Her2 Treatment	None	High	High	Yes	Yes	Single	2014-05-12	2019-04-04	2020-07-05
6	Breast	IDC	42	Female	38	39	alive	none	Yes	3 cycles of FEC (Fluorouracil, epirubicin, cyclophosphamide and docetaxel ) followed by 12 weeks of Taxol.	None	High	Low	Yes	Yes	Single	2017-05-24	2018-01-07	2018-01-07
7	Breast	IDC	55	Female	52	54	55	yes	Yes	6 cycles of xeloda ,and lapatinib, 9 cycles of TDM1 (TRASTUZUMAB-EMTANSINE) , pertuzumab	None	High	High	None	Yes	Single	2017-10-31	2019-08-10	2019-12-01
8	Breast	IDC	60	Female	56	59	alive	yes	Yes	3 cycles of FAC , followed by 3 cycles of docetaxel, 8 cycles of Taxol/Gemzar , 17 cycles of Herceptin , tamoxifen 8 cycles of Taxol/Gemzar	None	High	Low	None	Yes	Single	2014-06-23	2019-09-24	2020-09-15
10	Breast	IDC	50	Female	45	45	alive	none	None	Tamoxifen for 1 year , femara, 6 cycles of Xeloda	None	High	High	None	Yes	Single	2015-04-07	2016-03-14	2020-06-24
12	Breast	IDC	34	Female	31	33	alive	yes	Yes	8 cycles of Taxotere a, Capecitabine (Xeloda) , 36 cycles of Herceptin , Tamoxifen and pertuzumab	None	High	Low	None	Yes	Single	2015-01-12	2018-07-18	2020-11-11
15	Breast	IDC	35	Female	34	35	alive	none	Yes	6 cycles of chemotherapy, first 3 cycles of EC regimen, then she received 3 cycles of Taxotere	None	High	Low	None	Yes	Single	2017-03-16	2018-04-18	2018-10-07
17	Breast	IDC	36	Female	34	35	37	yes	Yes	Adjuvant chemotherapy EC x3 Docetaxel , Tamoxifen, Herceptin and adjuvant XRT	None	High	Low	Yes	Yes	Single	2016-10-12	2018-04-30	2019-05-30
20	Breast	IDC	42	Female	38	42	alive	yes	Yes	She received adjuvant chemotherapy in form FEC followed by of Herceptin, tamoxifen, docetaxel , adjuvant RTX .	None	Low	Low	Yes	Yes	Single	2014-04-09	2017-09-13	2019-05-27
21	Breast	IDC	36	Female	30	34	alive	yes	Yes	3 cycles of FEC combination followed by three cycles of Taxotere , 3 cycle Navelbine. + Herceptin.	None	High	Low	Yes	Yes	Single	2013-12-01	2016-09-05	2017-10-07
22	Breast	IDC	48	Female	42	46	alive	none	Yes	3 cycles of FEC; followed by 3 cycles of Taxotere, Radiation therapy and tamoxifen	None	High	Low	Yes	Yes	Single	2014-03-16	2019-07-11	2020-11-11
26	Breast	IDC	35	Female	30	31	unknown	none	Yes	NAC x4 and Taxoter x2 —> then adujvent taxoter x2, radiation 25 cycles, and tamoxifen	None	Low	High	Yes	Yes	Single	2017-01-03	29/05/2018	17/11/2020
27	Breast	IDC	39	Female	33	34	35	none	Yes	NAC FEC 4 cycles then taxotere carbo 4 cycles —> adjuvent radiotherapy	None	High	Low	None	Yes	Single	2014-02-11	2016-01-14	2016-12-24
28	Breast	IDC	35	Female	32	34	35	yes	Yes	Herceptin and pertuzumab	None	Low	unknown	Yes	Yes	Single	2014-10-01	2016-12-29	2018-05-30
34	Breast	IDC	59	Female	57	57	unknown	yes	Yes	Chemo, radio, herceptin	None	Low	unknown	Yes	Yes	Single	13/04/2019	17/04/2019	2020-06-02
41	Breast	IDC	65	Female	61	62	unknown	yes	Yes	Herceptin and femara, then fazlodex, herceptin and lapatinib, then paliative radiotherapy to breast	None	Low	unknown	Yes	Yes	Single	2017-05-07	2018-06-06	2021-03-01
42	Breast	IDC	49	Female	46	48	unknown	yes	Yes	Neoadjuvent, surgery, herceptin for 1 year, then radiation following brain mets resection	None	high	unknown	Yes	None	Single	25/07/2018	2019-10-11	2021-03-20
46	Breast	IDC	50	Female	43	46	50	none	Yes	NA	None	Low	unknown	None	None	Single	19/07/2010	2013-03-09	2017-12-28
47	Breast	IDC	45	Female	37	38	Alive	none	None	NA	None	high	unknown	Yes	None	Single	24/07/2012	26/08/2013	2014-01-12
48	Breast	IDC	46	Female	40	41	unknown	yes	Yes	Two	None	high	unknown	Yes	Yes	Single	2010-08-05	2011-01-05	2012-01-01
33	Breast	ILC	43	Female	40	42	43	yes	Yes	Neoadjuvent chemo (FEC x4) followed by docetaxel, trastuzumab, and pertuzumab x4; Adjuvent (14 cycles)	None	Low	unknown	Yes	None	Single	21/01/2016	2017-01-05	2018-08-19
36	Breast	ILC	48	Female	34	40	unknown	NA	unknown	unknown	None	unknown	unknown	None	None	Single	2010-05-12	29/10/2013	unknown
